# Supplementary material for: Interactions between WUSCHEL- and CYC2-like Transcription Factors in Regulating the Development of Reproductive Organs in Chrysanthemum morifolium
Source: Int J Mol Sci. 2019 Mar 14;20(6):1276. doi: 10.3390/ijms20061276 (PMC6471657; doi:10.3390/ijms20061276)
Supplement: Supplementary file 1 [file ijms-20-01276-s001.zip]

Archive with 2 entries (2 files):
- Supplementary Figure S1.docx
- Supplementary Table S1.docx
